# Supplementary material for: Investigating the Cytoprotective Mechanisms of the Tardigrade Damage Suppressor (Dsup) Protein in Human Cells Under Hypoxic Stress
Source: Int J Mol Sci. 2025 Oct 28;26(21):10452. doi: 10.3390/ijms262110452 (PMC12607402; doi:10.3390/ijms262110452)
Supplement: Supplementary file 1 [file ijms-26-10452-s001.zip]

Archive with 2 entries (2 files):
- Hypoxia supplementary tables.pdf
- Supplementary figures hypoxia final.pptx
